# Supplementary material for: The Synthesis of Poly(Vinyl Alcohol) Grafted with Fluorinated Protic Ionic Liquids Containing Sulfo Functional Groups
Source: Molecules. 2021 Jul 8;26(14):4158. doi: 10.3390/molecules26144158 (PMC8306934; doi:10.3390/molecules26144158)
Supplement: Supplementary file 1 [file molecules-26-04158-s001.zip]

Archive with 1 entries (1 files):
- Supporting Information corrected.pdf
